# Supplementary material for: Postindustrial Jute Waste as a Support for Nano-Carbon Nitride Photocatalyst: Influence of Chemical Pretreatment
Source: Polymers (Basel). 2024 Jul 11;16(14):1989. doi: 10.3390/polym16141989 (PMC11280916; doi:10.3390/polym16141989)
Supplement: Supplementary file 1 [file polymers-16-01989-s001.zip]

Archive with 1 entries (1 files):
- polymers-3082596-supplementary.pdf
